# Supplementary material for: Bacillus velezensis Isolate X5 Stimulates the Resistance of Resistant and Susceptible Banana Varieties to Foc Through Different Mechanisms
Source: J Fungi (Basel). 2025 May 16;11(5):379. doi: 10.3390/jof11050379 (PMC12113440; doi:10.3390/jof11050379)
Supplement: Supplementary file 1 [file jof-11-00379-s001.zip]

Archive with 1 entries (1 files):
- jof-3492972-supplementary.pdf
